# Supplementary material for: Predicting pathogenicity for novel hearing loss mutations based on genetic and protein structure approaches
Source: Sci Rep. 2022 Jan 7;12:301. doi: 10.1038/s41598-021-04081-2 (PMC8741999; doi:10.1038/s41598-021-04081-2)
Supplement: Supplementary file 3 — Supplementary Information 3. [file 41598_2021_4081_MOESM3_ESM.xlsx]

## Sheet: Hoja1
Supplementary Table S2. X-Ray crystallography structure evaluated from PDB database to LeuRS protein. For the LeuRS protein model, structures of templates were selected from the RCSB Protein Data Base (https://www.rcsb.org/) and templates deposited in UniProt (https://www.uniprot.org/) (Q15031-1). The calculation especifique alignment in the table http://imed.med.ucm.es/Tools/sias.html. Fifteen p…
	6Q89	6Q8B	6Q8C	6Q8A	1OBH	2V0C	1OBC	1H3N	4ARI	4AS1	3ZJV	3ZJU	3ZJT	4ARC	3ZGZ
Method	X-ray	X-ray	X-ray	X-ray	X-ray	X-ray	X-ray	X-ray	X-ray	X-ray	X-ray	X-ray	X-ray	X-ray	X-ray
	crystallography	crystallography	crystallography	crystallography	crystallography	crystallography	crystallography	crystallography	crystallography	crystallography	crystallography	crystallography	crystallography	crystallography	crystallography
Resolution [Å]	2.21 Å	2.20 Å	2.31 Å	2.11 Å	2.20 Å	1.85 Å	2.10 Å	2.00 Å	2.08 Å	2.02 Å	2.31 Å	2.40 Å	2.20 Å	2.00 Å	2.40 Å
R-Value	0.223 / 0.177	0.236 / 0.188	0.251 / 0.200	0.247 /	0.234 / 0.213	0.202 / 0.180	0.225 / 0.193	0.231 / 0.205	0.244 / 0.199	0.249 / 0.208	0.247 / 0.200	0.261 / 0.207	0.251 / 0.207	0.257 / 0.210	0.238 / 0.187
(Free // Work)				0.200
Chains	A	A	A	A	A	A	A	A	A	A	A	A	A	A	A,D
Length	877	877	877	877	878	878	878	878	880	880	880	880	880	880	880
% Identity / Similarity	34.62%/	35.13%/	34.97%/	35.12%/	33.98% 44.22%/	35.06%/	35.01%/	34.88%/	32.76%/41.65%	33.29%/41.67%	32.71%/	32.8%/	32.8%/	33.08%/42.06%	33.37%/41.97%
with all structure	43.54%	0.44	43.87%	43.9%		45.06%	0.45	44.96%			41.32%	41.7%	41.7%		33.21%/
CW															41.75%
% Identity / Similarity between LARS2 and structure	37.08% /	37.05%/	37.25% / 46.87%	37.92% /	34.9%/	36.17% /	36.12% /	36.24%/	34.34% /	34.27%/	33.94%/42.92%	34.39%/	34.39%/	34.68% /	35.23%/
	46.59%	46.16%		47.31%	45.53%	46.54%	46.48%	46.8%	43.36%	43.15%		43.29%	43.29%	43.78%	43.95%
															35.17%/
															44.05%
% identity / Similarity with the alignment to generated model	-	-	-	-	-	-	-	-	34.95%/44.45%	35.26%/44.14%	34.93%/44.03%	35%/	35%/	35.3%/	-
												44.39%	44.39%	44.77%
pH	8.5	8.5	8.5	8.5	6.5	-	6.5	6.5	5.6	5.6	5.6	5.6	5.6	5.6	5.5
Percent Solvent Content	47.92	46.9	47.55	46.63	64	64.4	64	64.4	49.8	47.93	48.8	49.8	56.96	52.7	52
Protein	Leucine	Leucine	Leucine	Leucine	Leucine	Aminoacyl tRNA synthetase	Leucine	Leucine	Leucine	Leucine	Leucine	Leucine	Leucine	Leucine	Leucine
	tRNA ligase	tRNA ligase	tRNA ligase	tRNA ligase	tRNA synthetase		tRNA synthetase	tRNA synthetase	tRNA ligase	tRNA ligase	tRNA ligase	tRNA ligase	tRNA ligase	tRNA ligase	tRNA ligase
Classification	Ligase	Ligase	Ligase	Ligase	Synthetase	Ligase	Synthetase	Ligase	Ligase / RNA	Ligase / RNA	Ligase / RNA	Ligase / RNA	Ligase / RNA	Ligase / RNA	Ligase / RNA
RNA	No	No	No	No	No	No	No	No	Si	Si	Si	Si	Si	Si	Si
Conformation	With inhibitors targets	With inhibitors targets	With inhibitors targets	With inhibitors targets	Pre-transfer editing substrate	-	Editing	-	Editing	Editing	Editing	Editing	Editing	Editing	aminoacylation-like
Organism	Neisseria gonorrhoeae	Neisseria gonorrhoeae	Neisseria gonorrhoeae	Neisseria gonorrhoeae	Thermus thermophilus HB27	Thermus thermophilus	Thermus thermophilus HB27	Thermus thermophilus	Escherichia coli K-12	Escherichia coli K-12	Escherichia coli Escherichia coli K-12	Escherichia coli Escherichia coli K-12	Escherichia coli Escherichia coli K-12	Escherichia coli K-12	Escherichia coli Escherichia coli K-12
PMID	30995568	30995568	30995568	30995568	12718881	17588934	12718881	10811626	22683997	22683997	23295920	23295920	23295920	22683997	23361008
