# Supplementary material for: Predicting pathogenicity for novel hearing loss mutations based on genetic and protein structure approaches
Source: Sci Rep. 2022 Jan 7;12:301. doi: 10.1038/s41598-021-04081-2 (PMC8741999; doi:10.1038/s41598-021-04081-2)
Supplement: Supplementary file 5 — Supplementary Information 5. [file 41598_2021_4081_MOESM5_ESM.xlsx]

## Sheet: Hoja1
Supplementary Table S4: Variant Curation
Family	Gene	Feature_ID	Genotype	Aminoacid change	dbSNP	TYPE OF VARIANT	PVS1 Null variant in a gene with established LOF as a disease mechanism	PS1 Same amino acid change as an established pathogenic variant; OR splice variants at same nucleotide and with similar impact prediction as previously reported pathogenic variant	PS2 De novo ocurriencies	PS3 Functional Studies (knok-in mouse)	PS3 Functional Studies_ /Moderate/	PS3 Functional Studies_ Supp	PS4 Fisher Exact or Chi-Squared analysis shows statistical increase in cases over controls, OR AD: ≥15 probands with variant, and variant meets PM2	PS4 Moderate AD: ≥6 probands with variant, and variant meets PM2	PS4_Supporting AD: ≥2 probands with variant, and variant meets PM2	PM1 Mutational hot spot or well-studied functional domain without benign variation (KCNQ4 pore-forming region; Gly residues in Gly-X-Y motifs of COL4A3/4/5)	PM2 (absent or MAF ≤0.00007 (0.007%) for AR, ≤0.00002 (0.002%) AD	PM2_Supporting Low MAF in population databases (<0.0007 (0.07%) for AR	PM3 1 point awarded from tables 6a and 6b Example: Detected in trans with a pathogenic variant (recessive)	PM4 Protein length change due to an in-frame deletion or insertion that are not located in repetitive regions	PM5 Missense change at same codon as another pathogenic missense variant	PM5_Strong Missense change at same codon as two different pathogenic missense variants	PM6	PP1 Segregation in one affected relative for recessive and two affected relatives for dominant	PP1_Stong Segregation in three affected relatives for recessive and five affected relatives for dominant	PP1_Moderate Segregation in two affected relatives for recessive and 4 affected relatives for dominant	PP3 REVEL score ≥0.7, or predicted impact to splicing using MaxEntScan	PP4 (SINDROMICAS) Patient’s phenotype highly specific for gene or fully sequenced gene set (see specifications in Table 7)	BA1 MAF of ≥0.005 (0.5%) for AR; MAF of ≥0.001 (0.1%) for AD	BS1 MAF of ≥0.003 (0.3%) for AR; MAF of ≥0.0002 (0.02%) for ADt. LB, provided there is no conflicting evidence.	BS1 _SUPPORTING MAF of ≥0.0007 (0.07%) for AR. No BS1_Supporting criteria for AD	BS2 Observation of variant (biallelic with known pathogenic variant for recessive) in controls inconsistent with disease penetrance.	BS3 Functional study shows no deleterious effect (predefined list)	BS4 Non-segregation with disease	BP2 Observed in trans with a dominant variant/observed in cis with a pathogenic variant (use with caution)	BP3 In-frame indels in repeat region without known function	BP4 Computational evidence suggests no impact; REVEL score ≤0.15 or no impact to splicing in MaxEntScan.	BP5 Variant in an autosomal dominant gene found in a patient with an alternate explanation	BP7 Silent variant with no predicted impact to splicing	HL-EXPERT PANEL
1	LARS2	NM_015340.3	c.148dup	p.Leu495Profs*31	novel	nonsense	PVS1										yes (absent)		PM3_Mod					yes																Based on ACMG/AMP guidelines and Hearing Loss Expert Panel specific criteria: The c.1481dupC variant in LARS2 is predicted to cause a premature stop codon in biologically-relevant-exon 13/22 that leads to a truncated or absent protein in a gene in which loss-of-function is an established mechanism, NMD is predcited to occur, (PVS1). The variant is absent in population databases meeting PM2). c.14…
	LARS2	NM_015340.3	c.1886C>T	p.Thr629Met	rs398123036	missense											yes 5/35406 (0.0055%) latino population		PM3_Strong					yes			NO, (REVEL:0.54)	yes									NO			Based on ACMG/AMP guidelines and Hearing Loss Expert Panel specific criteria:The filtering allele frequency of the T629M in the LARS2 gene is 0.005% ( 5/35406 with 95% CI) in latino population in gnomAD database meeting PM2. This variant has been found at least in two patients in trans with pathogenic variants and seggregated in two siblings (PM3_Strong, PP1, PP4; PMID: 23541342 and internal data…
2	MYO6	NM_004999.4	c.1939T>C	p.Phe647Leu	novel rs752585373 (T>G=F>V)	missense											yes, absent										yes (REVEL=0,934)													Based on ACMG/AMP guidelines and Hearing Loss Expert Panel specific criteria:The c.1939 T>C in MYO6 gene variant is absent in population databases (PM2) and computational evidence demonstrated a damage impact of the mutation to the protein, PP3. PM2 and PP3 lead to VUS
3	MITF	NM_000248.3	c.877 C>T	p.Arg293*	novel	nonsense	Strong										yes								yes															Based on ACMG/AMP guidelines and Hearing Loss Expert Panel specific criteria:The c.877 C>T (p.Arg293*) in MITF gene is absent from population database (gnomAD) meeting PM2. This variant is predicted to generate a premature stop codon (more than 10% of the protein lost) applying to PVS1_Strong. It was reported in a family case with WS2 (PMID: 28690485). Besides, a family with autosomal dominant no…
4	COL4A3	NM_000091.5	c.3500G>A	p.Gly1167Glu	novel	missense			PS2_Strong							yes	yes				yes , p.Gly1167Arg (PMID: 11134255)						yes (0,99)													Based on ACMG/AMP guidelines and Hearing Loss Expert Panel specific criteria: the c.3500G>A; p.Gly1167Glu t is absent from population databases meeting PM2. Segregation analysis confirmed de novo mutation in proband with phenotype highly specific for the gene (PS2). Besides, this novel missense change is at an aminoacid residue where a different pathogenic missense change has reported before: p.G…
	COL4A3	NM_000091.5	c.4649T>G	p.Val1550Gly	rs200655479	missense												yes (0.031%)									yes (0.929)													Based on ACMG/AMP guidelines and Hearing Loss Expert Panel specific criteria: The Filtering allele frequency of p.Val1550Gly is (17/34490) 0,031% (95% CI) in latino population (obtained from gnomAD population db) meeting PM2_Sup. Computational evidence predicted a damage impact of the mutation to the protein (PP3; REVEL:0.9). Considering all te information (PM2_Sup, PP3) the variant is classified…
5	CDH23	NM_022124.5	c.337del	p.Val113*	novel	nonsense	PVS1										yes		PM3_Mod									yes												Based on ACMG/AMP guidelines and Hearing Loss Expert Panel specific criteria:The c.337delG (p.Val113*) is absent from population databases (PM2). This variant in CDH23 gene is predicted to cause a premature stop codon in biologically-relevant-exon 6/68 that leads to a truncated or absent protein in a gene in which loss-of-function is an established mechanism, NMD is predcited to occur, (PVS1). c.…
	CDH23	NM_022124.5	c.3352delG	p.Gly1118Alafs*7	novel	frameshift	PVS1										yes, absent		PM3_Mod									yes												Based on ACMG/AMP guidelines and Hearing Loss Expert Panel specific criteria: The c.3352 delG is absent from population databases (PM2). This variant in CDH23 gene is predicted to cause a premature stop codon in biologically-relevant-exon 27/68 that leads to a truncated or absent protein in a gene in which loss-of-function is an established mechanism, NMD is predcited to occur, (PVS1). c.3352 del…
6	COL4A5	NM_000495.3	c.1183C>T	p.Pro395Ser	novel	missense											yes										no (0,585)										no			Based on ACMG/AMP guidelines and Hearing Loss Expert Panel specific criteria: The c.1183 C>T variant in COL4A5 gene is absent in population databases, PM2. Uncertain significance
7	COL4A5	NM_000495.3	c.1759C>T	p.Pro587Ser	novel	missense											yes										yes (0,75)													Based on ACMG/AMP guidelines and Hearing Loss Expert Panel specific criteria: The c.1759C>T variant in COL4A5 gene is absent in population databases, PM2. Computational analysis predicted a pathogenic effect of the mutation to the protein, REVEL=0,75 (PP3). PM2 in addition with PP3 lead to Uncertain significance.
8	COL4A5	NM_000495.3	c.3659G>A	p.Gly1220Asp	rs104886251	missense									yes	yes	yes, absent										yes (0,98)	yes												Based on ACMG/AMP guidelines and Hearing Loss Expert Panel specific criteria: The c.3659 G>A (p.Gly1220Asp) in COL4A5 gene is absent from population databases, so PM2 applied. This variant impacts a glycine residue in the Gly-X-Y motifs of the collagene gene which are criticial for triple helical structure formation meeting PM1 rule. Computational evidence predicted a damage impact of the mutatio…
9	MYO7A	NM_000260.3	c.1344-2 A>G	Splicing	rs111033415	splicing site	PVS1										yes, absent		PM3_Strong									yes												The c.1344-2 A>G variant in MYO7A gene is absent from population databases meeting PM2. This type of variant is predicted to generate a lost of the aceptor splicing site in MYO7A gene affecting gene MYO7A, which is a known mechanism of disease, PVS1. The c.1344-2 A>G has been identified in trans with a pathogenic variant in an Ushers patient with altered balance (PMID:15823922). Besides, it was i…
	MYO7A		c.733 C>T	p.Gln245*	novel	nonsense	PVS1										yes, singleton																							The c.733C>T variant has been detected in 1/112496 alleles (singleton) in european non-finnish population in gnomad database meeting PM2. The c.733C>T (p.Gln245*) variant in MYO7A gene is predicted to cause a premature stop codon in biologically-relevant-exon 7/49 that leads to a truncated or absent protein in a gene in which loss-of-function is an established mechanism, NMD is predcited to occur…
10	EYA4	NM_004100.5	c.580+2 T>C	splicing	novel	splicing	PVS1										yes, absent							yes																The c.580+2T>C variant in Eya4 gene is absent from population databases meeting PM2. This type of variant is predicted to generate a lost of the donor splicing site in EYA4 gene , which is a known mechanism of disease, PVS1. The c.580+2T>C has been identified in familial case with a male and his mother with postlingual hearing loss in the middle frequencies. This variant segregated in his affecte…
11	TMPRSS3	NM_024022.3	c.1276 G>A	p.Ala426Thr	rs56264519	missense						yes							PM3_Very Strong						yes		no (REVEL:0.561)				yes						no			Based on ACMG/AMP guidelines and Hearing Loss Expert Panel specific criteria:The filtering allele frequency of c.1276G>A variant (p.A426T) in TMPRSS· gene is 0.1% (187/129114 with 95% CI) in european non-finnish ethnic group obtanied from gnomAD population database, meeting BS1_Sup. This variant has been found in trans with 4 pathogenic/likely pathogenic variants in hearing impairment patients ap…
	TMPRSS3	NM_024022.3	c.242 C>G	p.Ser81*	rs757110501	nonsense	PVS1																																	Based on ACMG/AMP guidelines and Hearing Loss Expert Panel specific criteria:The c.242C>G (p.Ser81*) variant in TMPRSS3 is predicted to cause a premature stop codon in biologically-relevant-exon 4/13 that leads to a truncated or absent protein in a gene in which loss-of-function is an established mechanism, NMD is predcited to occur, (PVS1). The c.242C>G variant is only present in 2/34588 alleles…
12	ADGRV1 (GPR98)	NM_032119.3	c.956 dup	Asn319Lysfs*6	rs752179149	frameshift	PVS1										yes		PM3_Mod									yes												The c.956dup variant in ADGRV1 gene s predicted to cause a premature stop codon in biologically-relevant-exon 7/90 that leads to a truncated or absent protein in a gene in which loss-of-function is an established mechanism, NMD is predcited to occur, (PVS1). The variant is only present in european non-finnsih population (3/128336 alleles, 0.0006% with 95% CI) meeting PM2. The c.956 dup A variant …
	ADGRV1 (GPR98)	NM_032119.3	c.12829 C>T	p.Arg4277*	novel	nonsense	PVS1										yes, absent		PM3_Mod									yes												The c.12829 C>T (p.4277*) in ADGRV1 gene is predicted to cause a premature stop codon in biologically-relevant-exon 63/90 that leads to a truncated or absent protein in a gene in which loss-of-function is an established mechanism, NMD is predcited to occur, (PVS1). The variant is asbent from population databases meeting PM2. The c.12829 C>T variant has been identified in trans with a pathogenic v…
13	DFNA5	NM_004403.2	c.119dup	p.Lys41Glufs*113	rs758488919	frameshift			PS2_Strong																				yes											Based on ACMG/AMP guidelines and Hearing Loss Expert Panel specific criteria: The filter allele frequency of c.119dupA in DFNA5 gene is 2.9% (330/10368 with 95%CI) in Ashkenazi Jewish population in gnomad database, exceeding the treshold for autosomal dominant non-syndromic hearing loss stablished by the Hearing Loss Expert Panel group, meeting BA1. Although c.119dupA is a frameshift variant (p.L…
14	USH2A	NM_206933.4	c.1841-2 A>G	Splicing	rs397518003	splicing						yes					yes		PM3_Very Strong							yes		yes												Based on ACMG/AMP guidelines and Hearing Loss Expert Panel specific criteria: The c.1841-2 A>G variant in USH2A gene has benn found in 4/113596 alleles only in european non-finnish population (0.0012% with 95% CI) meeting PM2 rule . This type of variant is predicted to generate a lost of the acceptor splicing site in USH2A gene , which is a known mechanism of disease, PVS1. The c.1841-2 A>G has b…
	USH2A	NM_206933.4	c.10712 C>T	p.Thr3571Met	rs202175091	missense											yes		PM3_Very Strong							yes		yes												Based on ACMG/AMP guidelines and Hearing Loss Expert Panel specific criteria: The c.10712 C>T variant (p.T3571M) in USH2A gene has been identified in a singleton (1/16256 alleles) in african population obtained from gnomAD database, meeting PM2 rule. This variant has been identified in trans with at least 10 different pathogenic variants in Usher Syndrome Type 2A applying to PM3_VS and PP4 rules …
15	WFS1	NM_006005.3	c.2590 G>A	p.Glu864Lys	rs74315205	missense								yes			yes									yes	yes (0.87)													Based on ACMG/AMP guidelines and Hearing Loss Expert Panel specific criteria: The c.2590 G>A variant (p.Glu864Lys) in WFS1 gene is absent in gnomAD population database meeting PM2. This variant has been identified in six probands with familial autosomal sensorineural hearing loss and the variant segregated correctly in the affected memebers of different families applying to PS4_Mod and PP1_Mod (P…
16	CDH23	NM_022124.5	c.1096 G>A	p.Ala366Thr	rs143282422	missense																					no		yes								no			Based on ACMG/AMP guidelines and Hearing Loss Expert Panel specific criteria:The filter allele frequency of c.1096 G>A (A366T) in CDH23 gene is 500/10356 (4,5% with 95% CI) in Ashkenazi Jewish ethnic group in gnomad population database, witch meets the criteria for BA1. Computational evidence is not suffcient to apply to PP3 either BP4 (REVEL:0.198). This variant has been identifiec with c.3293A>…
	CDH23	NM_022124.5	c.1515-12 G>A	splicing	rs369396703	splicing												yes	PM3_Mod								yes	yes												Already curated by HL expert panel. The allele frequency of the c.1515-12G>A variant in the CDH23 gene is 0.01% (1/9692) of Ashkenazi Jewish chromosomes by gnomAD, which is a low enough frequency to apply PM2_Supporting based on the thresholds defined by the ClinGen Hearing Loss Expert Panel for autosomal recessive hearing loss (PM2_Supporting). Computational prediction tools and conservation ana…
17	WFS1	NM_006005.3	c.2327A>T	p.Glu776Val	rs56002719	missense																		yes, (mother and grandmother)			yes, (revel 0,98)		yes. Filter allele frequency, european non-finnish (0,5%), finnish 1%					It was reported previously, one sibling and father carried the mutation without phenotype (PMID: 24909696)						Based on ACMG/AMP guidelines and Hearing Loss Expert Panel specific criteria: The filter allele frequency of the c.2327A>T in WFS1 gene is 0,5% for european non-finnish and 1% for european finnish (calculatin with 95%CI) in gnomAD database, exceeding the treshold for dominant HL, meeting BA1. Computational analysis predicted a pathogenic effect of the mutation to the protein, REVEL= 0,98 (PP3). O…
18	TECTA	NM_005422.4	c.5668 C>T:	p.Arg1890Cys	rs121909063	missense																					no revele 0.503													Based on ACMG/AMP guidelines and Hearing Loss Expert Panel specific criteria: The c.5688C>T variant in TECTA gene is absent from population databases applying to PM2 criteria. This variant has been detected in two different probands meeting PS4_ Supporing (PMID: 16718611 and this study). This change segregated in eleven affected memebers in a family and 4 affected memebrs in another family, both …
19	LOXHD1	NM_144612.6	c.4480C>T	p.Arg1494*	rs201587138	nonsense	PVS1																																	Based on ACMG/AMP guidelines and Hearing Loss Expert Panel specific criteria: The c.4480 C>T (p.Arg1494*) in LOXHD1 gene is predicted to cause a premature stop codon in biologically-relevant-exon 29/40 that leads to a truncated or absent protein in a gene in which loss-of-function is an established mechanism, NMD is predcited to occur, (PVS1). The variant filter allele frequency is 0.08% (from no…
20	ACTG1	NM_001614.5	c.353A>T	p.(Lys118Met)	rs104894544	missense									yes		yes, absent				yes				yes		yes (revel:0,957)													Based on ACMG/AMP guidelines and Hearing Loss Expert Panel specific criteria: the c.353A>T, p.(K118M) in ACTG1 gene is absent from population databases (PM2). This variant was identified in a family with autosomal dominant hearing loss and segregated with the eight affected members of it (PMID: 13680526). Besides, the c.353A>T was detected in other family with the same phenotype and it segregated…

## Sheet: Hoja2
PVS1	PS2_VS	PM3_Very Strong	PS3
PVS1_Strong	PS2_Strong	PM3_Strong	PS3_Modearate
PVS1_Mod	PS2_Moderate	PM3_Supporting	PS3_Supp
PVS1_Supp	PS2_Supporting	PM3_Mod
